# Supplementary material for: Automated Pupillometry as an Assessment Tool for Intracranial Hemodynamics in Septic Patients
Source: Cells. 2022 Jul 15;11(14):2206. doi: 10.3390/cells11142206 (PMC9319569; doi:10.3390/cells11142206)
Supplement: Supplementary file 1 [file cells-11-02206-s001.zip]

Archive with 1 entries (1 files):
- cells-1750455-supplementary.pdf
